# Supplementary material for: Evidence That a Peptide-Drug/p53 Gene Complex Promotes Cognate Gene Expression and Inhibits the Viability of Glioblastoma Cells
Source: Pharmaceutics. 2024 Jun 8;16(6):781. doi: 10.3390/pharmaceutics16060781 (PMC11207567; doi:10.3390/pharmaceutics16060781)
Supplement: Supplementary file 1 [file pharmaceutics-16-00781-s001.zip]

Archive with 1 entries (1 files):
- pharmaceutics-2984474-supplementary.pdf
